# Supplementary material for: Genomic Characterization of Listeria monocytogenes Isolates Associated with Clinical Listeriosis and the Food Production Environment in Ireland
Source: Genes (Basel). 2018 Mar 20;9(3):171. doi: 10.3390/genes9030171 (PMC5867892; doi:10.3390/genes9030171)
Supplement: Supplementary file 1 [file genes-09-00171-s001.zip]

Archive with 2 entries (2 files):
- genes-260027-supplementary for proofs [Corrected].pdf
- Hilliard et al Supplementary File S1.xlsx
