# Supplementary material for: Genomic Characterization of Listeria monocytogenes Isolates Associated with Clinical Listeriosis and the Food Production Environment in Ireland
Source: Genes (Basel). 2018 Mar 20;9(3):171. doi: 10.3390/genes9030171 (PMC5867892; doi:10.3390/genes9030171)
Supplement: Supplementary file 1 [file genes-09-00171-s001.zip › Hilliard et al Supplementary File S1.xlsx]

## Sheet: ST1-CC1
Online Reference
	L2113	L970	MQ130026	MQ130029	MQ130032	MQ130042	MQ140025	MQ140031	MQ140033	F2365(REF)
L2113	0	59	51	57	46	179	256	58	59	167
L970	59	0	58	64	55	190	261	63	64	176
MQ130026	51	58	0	46	43	180	252	53	48	166
MQ130029	57	64	46	0	49	188	261	59	54	174
MQ130032	46	55	43	49	0	177	252	50	51	165
MQ130042	179	190	180	188	177	0	257	189	190	140
MQ140025	256	261	252	261	252	257	0	260	261	241
MQ140031	58	63	53	59	50	189	260	0	59	175
MQ140033	59	64	48	54	51	190	261	59	0	176
F2365(REF)	167	176	166	174	165	140	241	175	176	0
min: 43 max: 261
Food isolates as Reference
	F2365	L2113	MQ130026	MQ130029	MQ130032	MQ130042	MQ140025	MQ140031	MQ140033	L970(REF)
F2365	0	177	171	178	171	143	245	178	180	176
L2113	177	0	52	61	50	184	254	59	63	57
MQ130026	171	52	0	45	42	182	248	49	47	51
MQ130029	178	61	45	0	49	187	253	56	52	60
MQ130032	171	50	42	49	0	178	246	47	51	53
MQ130042	143	184	182	187	178	0	256	187	189	185
MQ140025	245	254	248	253	246	256	0	253	255	253
MQ140031	178	59	49	56	47	187	253	0	58	60
MQ140033	180	63	47	52	51	189	255	58	0	62
L970(REF)	176	57	51	60	53	185	253	60	62	0
min: 42 max: 256
	F2365	L970	MQ130026	MQ130029	MQ130032	MQ130042	MQ140025	MQ140031	MQ140033	L2113(REF)
F2365	0	171	170	174	168	140	242	175	177	167
L970	171	0	55	59	51	173	251	60	62	48
MQ130026	170	55	0	46	42	174	246	49	45	53
MQ130029	174	59	46	0	50	178	254	57	53	57
MQ130032	168	51	42	50	0	170	242	47	49	49
MQ130042	140	173	174	178	170	0	250	179	181	169
MQ140025	242	251	246	254	242	250	0	251	253	249
MQ140031	175	60	49	57	47	179	251	0	56	58
MQ140033	177	62	45	53	49	181	253	56	0	60
L2113(REF)	167	48	53	57	49	169	249	58	60	0
min: 42 max: 254
Grouped by year of isolation
	F2365	L970	MQ130029	MQ130032	MQ130042	MQ130026(REF)
F2365	0	180	176	167	142	167
L970	180	0	66	57	190	51
MQ130029	176	66	0	49	188	47
MQ130032	167	57	49	0	177	44
MQ130042	142	190	188	177	0	177
MQ130026(REF)	167	51	47	44	177	0
min: 44 max: 190
	F2365	MQ140031	MQ140033	MQ140025(REF)
F2365	0	184	178	243
MQ140031	184	0	66	259
MQ140033	178	66	0	259
MQ140025(REF)	243	259	259	0
min: 66 max: 259

## Sheet: ST6-CC6
	H7858	MQ130058	MQ150012	MQ150005(REF)
H7858	0	373	339	298
MQ130058	373	0	317	257
MQ150012	339	317	0	199
MQ150005(REF)	298	257	199	0
min: 199 max: 373

## Sheet: ST54-CC54
	LM07-01337	MQ130033	MQ150004	L2259(REF)
LM07-01337	0	109	110	115
MQ130033	109	0	103	108
MQ150004	110	103	0	65
L2259(REF)	115	108	65	0
min: 65 max: 115

## Sheet: ST7-CC7
	J2692	L1846	L2676	MQ140029	L1445(REF)
J2692	0	278	409	359	358
L1846	278	0	343	375	374
L2676	409	343	0	331	330
MQ140029	359	375	331	0	1
L1445(REF)	358	374	330	1	0
min: 1 max: 409

## Sheet: ST121-CC121
	4423	6179	L2256	La111	Lm1880	MQ140035	N53-1	MQ140034(REF)
4423	0	57	65	257	59	267	271	270
6179	57	0	64	262	60	262	274	265
L2256	65	64	0	270	72	276	284	279
La111	257	262	270	0	258	444	382	447
Lm1880	59	60	72	258	0	264	272	267
MQ140035	267	262	276	444	264	0	458	3
N53-1	271	274	284	382	272	458	0	461
MQ140034(REF)	270	265	279	447	267	3	461	0
min: 3 max: 461

## Sheet: ST101-CC101
	2012-L5240	2012-L5323	Lm1840	MQ140012	MQ150007	MQ150008	MQ140011(REF)
2012-L5240	0	130	130	144	143	142	145
2012-L5323	130	0	4	84	79	78	85
Lm1840	130	4	0	82	79	78	81
MQ140012	144	84	82	0	95	94	3
MQ150007	143	79	79	95	0	1	96
MQ150008	142	78	78	94	1	0	95
MQ140011(REF)	145	85	81	3	96	95	0
min: 1 max: 145

## Sheet: ST431-CC101
	2012-L5240	2012-L5323#	Lm1840	MQ150008	MQ150007(REF)
2012-L5240	0	137	134	146	146
2012-L5323	137	0	3	83	83
Lm1840	134	3	0	80	80
MQ150008	146	83	80	0	2
MQ150007(REF)	146	83	80	2	0
min: 2 max: 146
